# Supplementary material for: Variations in Using Diagnosis Codes for Defining Age-Related Macular Degeneration Cohorts
Source: Informatics (MDPI). Author manuscript; Available in PMC 2025 Feb 26. (PMC11864795; doi:10.3390/informatics11020028)
Supplement: supplementarytables [file NIHMS2009073-supplement-supplementarytables.zip]

Archive with 1 entries (1 files):
- informatics-2821161-supplementary.pdf
